# Supplementary material for: Farmers’ perceptions on the causes of cassava root bitterness: A case of konzo-affected Mtwara region, Tanzania
Source: PLoS One. 2019 Apr 18;14(4):e0215527. doi: 10.1371/journal.pone.0215527 (PMC6472768; doi:10.1371/journal.pone.0215527)
Supplement: S1 Dataset — (XLSX) [file pone.0215527.s003.xlsx]

## Sheet: Sheet1
Quest#	District	Village	Age	Gender	Household_Size	School_level	Income1	Income2	Income3	Income4	Income5	Income6	Income7	MostImp	Goat	Chicken	SurpCrop1	SurpCrop2	SurpCrop3	SurpCrop4	SurpCrop5	SurpCrop6	SurpCrop7	SurpCrop8	SurpCrop9	SurpCrop10	CashCrop1	CashCrop2	CashCrop3	CashCrop4	CashCrop5	CashCrop6	CashCrop7	CashCrop8	CashCrop9	CashCrop10	CashCrop11	CashCrop12	Agro1	Agro2	Agro3	Agro4	Agro5	Agro6	Agro7	Agro8	Agro10	Soiltype	VarSoil
1	Newala	Mdimba	64	0	8	7	0	1	1	0	0	0	0	3	0	0	1	0	1	0	0	0	0	0	0	0	1	0	1	1	1	0	0	0	0	0	0	0	1	0	0	0	0	0	0	0	0	888	888
2	Newala	Mdimba	36	0	7	7	0	1	1	0	0	1	0	3	0	1	0	1	0	0	0	0	0	0	0	0	1	1	0	0	0	0	0	0	0	0	0	0	1	0	1	0	0	0	0	0	0	4	2
3	Newala	Mdimba	65	0	8	4	0	1	1	0	0	0	0	3	0	0	0	1	0	1	0	0	0	0	0	0	1	0	0	0	0	1	0	0	0	0	0	0	1	0	0	1	0	0	0	0	0	888	888
4	Newala	Mdimba	41	1	4	0	0	1	1	0	0	0	0	3	0	0	0	0	0		1	1	0	0	0	0	1	0	0	0		0	0		0	0	0	0	1	0	1	0	0	0	0	0	0	4	2
5	Newala	Mdimba	50	1	3	5	0	1	1	0	0	0	0	3	0	0	1	1	0	0	0	1	0	0	0	0	1	0	0	0	0	0	1	0	0	0	0	0	1	0	1	0	0	0	0	0	0	2	1
6	Newala	Mdimba	70	1	6	0	0	1	1	0	0	0	0	3	0	0	1	1	1	0	0	0	0	0	0	0	1	0	0	0	0	0	0	0	0	0	0	0	1	0	0	0	0	0	0	0	0	888	888
7	Newala	Mdimba	53	0	3	7	0	0	1	0	0	0	0	3	0	0	888	888	888	888	888	888	888	888	888	888	1	0	0	0	0	0	0	0	0	0	0	0	1	0	1	0	0	0	0	0	0	4	2
8	Newala	Mdimba	67	1	2	2	0	1	0	0	0	0	0	2	0	0	0	0	1	0	0	0	1	0	0	0	888	888	888	888	888	888	888	888	888	888	888	888	1	0	0	0	0	0	0	0	0	888	888
9	Newala	Mdimba	50	1	2	3	0	0	1	0	0	1	0	3	0	0	888	888	888	888	888	888	888	888	888	888	1	0	0	0	0	0	0	0	0	0	0	0	1	0	1	0	0	0	0	0	0	4	2
10	Newala	Mdimba	44	0	6	999	0	1	1	1	0	0	0	3	0	0	1	1	0	0	0	0	0	0	0	0	1	0	0	0	0	0	0	1	1	0	0	0	1	0	0	0	0	0	0	1	0	888	888
11	Newala	Mdimba	35	0	4	7	0	1	0	1	0	0	0	2	0	0	1	1	0	0	0	0	0	0	0	0	888	888	888	888	888	888	888	888	888	888	888	888	1	0	0	0	0	0	0	0	0	888	888
12	Newala	Mdimba	70	1	1	0	0	1	1	0	0	0	0	2	0	0	1	1	0	1	1	1	1	0	0	0	0	0	0	0	0	0	1	0	0	0	0	0	1	0	0	0	0	0	0	0	0	888	888
13	Newala	Mnalola	86	0	2	2	0	1	0	0	0	0	0	2	0	0	1	1	0	0	0	0	0	0	0	0	888	888	888	888	888	888	888	888	888	888	888	888	1	0	0	0	0	0	0	0	0	888	888
14	Newala	Mdimba	73	0	3	8	0	1	1	0	0	0	0	3	0	0	1	0	0	1	0	0	1	0	0	0	1	0	1	0	0	0	1	0	0	0	0	0	1	0	0	0	0	0	0	0	0	888	888
15	Newala	Mdimba	82	0	6	4	0	1	1	0	0	0	0	3	0	0	1	1	0	0	0	0	0	0	0	0	0	0	0	0	0	0	0	1	0	0	0	0	1	0	0	1	0	0	0	0	0	888	888
16	Newala	Ngalu	50	1	2	0	0	1	1	0	0	0	0	3	0	0	0	1	1	1	0	1	1	0	0	0	1	0	0	0	0	0	0	0	0	0	0	0	1	0	0	0	0	0	0	0	0	888	888
17	Newala	Ngalu	70	1	1	0	0	1	1	0	0	0	0	3	0	0	0	0	1	0	1	0	0	0	0	0	1	0	0	0	0	0	0	0	0	0	0	0	1	0	0	0	0	0	0	0	0	888	888
18	Newala	Ngalu	55	0	2	999	0	0	1	0	0	0	0	3	0	0	888	888	888	888	888	888	888	888	888	888	1	0	0	0	0	0	0	0	0	0	0	0	1	0	1	0	0	0	0	0	1	3	2
19	Newala	Ngalu	49	0	3	7	0	1	1	0	0	1	0	3	0	0	0	0	0	0	1	1	0	0	0	0	1	0	0	0	0	0	0	0	0	0	0	0	1	0	0	0	0	0	0	0	0	888	888
20	Newala	Ngalu	78	0	5	0	0	1	1	0	0	0	0	3	0	0	1	0	0	0	0	0	0	0	0	0	1	0	0	0	0	0	0	0	0	0	0	0	1	0	0	0	0	0	0	0	0	888	888
21	Newala	Ngalu	79	0	2	0	0	1	1	0	0	0	0	3	0	0	0	1	0	0	1	0	0	0	0	0	1	0	0	0	0	0	0	0	1	0	0	0	1	0	0	0	0	0	0	0	0	888	888
22	Newala	Ngalu	61	0	2	0	0	0	1	0	0	0	0	3	0	0	888	888	888	888	888	888	888	888	888	888	1	0	0	0	0	0	0	0	0	0	0	0	1	0	0	0	0	0	0	0	0	888	888
23	Newala	Ngalu	40	0	3	1	0	0	0	0	0	1	0	6	0	0	888	888	888	888	888	888	888	888	888	888	888	888	888	888	888	888	888	888	888	888	888	888	1	0	1	0	0	0	0	0	0	4	2
24	Newala	Ngalu	35	1	5	10	0	1	1	0	0	1	0	3	0	0	0	1	0	0	0	0	0	1	0	0	1	0	0	0	0	0	0	1	0	0	0	0	1	0	1	0	0	0	0	0	0	2	2
25	Newala	Ngalu	23	0	6	4	0	1	1	0	0	0	0	3	0	0	1	1	0	0	0	0	0	0	0	0	1	0	0	0	0	0	1	0	0	0	0	0	1	0	0	0	0	0	0	0	0	888	888
26	Newala	Ngalu	55	1	5	0	0	1	1	0	0	0	0	3	0	0	0	1	1	0	0	0	0	0	0	0	1	0	0	0	0	0	0	0	0	0	0	0	1	0	1	0	0	0	0	0	0	2	2
27	Newala	Ngalu	64	0	3	7	0	1	1	0	0	0	0	3	0	0	0	0	1	0	0	0	0	0	0	0	1	0	0	0	0	0	0	0	0	0	0	0	1	0	0	0	0	0	0	0	0	888	888
28	Newala	Ngalu	33	1	5	7	0	1	0	0	0	0	0	2	0	0	0	1	1	0	0	0	1	0	1	0	888	888	888	888	888	888	888	888	888	888	888	888	1	0	1	0	0	0	0	0	0	2	2
29	Newala	Ngalu	58	0	6	4	0	0	1	0	0	1	0	3	0	0	888	888	888	888	888	888	888	888	888	888	1	0	0	0	0	0	0	0	0	0	0	0	1	0	1	0	0	0	0	0	0	2	2
30	Newala	Ngalu	24	0	3	7	0	1	1	0	0	1	0	3	0	0	0	1	0	0	0	0	0	0	0	0	1	0	0	0	0	0	1	0	0	0	0	0	1	0	0	0	0	0	0	0	0	888	888
31	Newala	Songambele	25	1	3	7	0	1	1	0	0	0	0	3	0	0	1	0	0	0	1	0	0	0	0	0	0	0	0	0	1	0	0	0	0	0	0	0	1	0	1	1	0	0	0	0	0	4	2
32	Newala	Songambele	68	0	5	4	0	0	1	0	0	0	0	3	0	0	888	888	888	888	888	888	888	888	888	888	1	0	0	0	0	0	0	0	0	0	0	0	1	0	0	1	0	0	0	0	0	888	888
33	Newala	Songambele	45	1	4	7	0	1	1	0	0	0	0	2	0	0	0	0	0	0	1	0	0	0	1	0	1	0	0	0	0	0	0	0	0	0	0	0	1	0	0	0	0	0	0	0	0	888	888
34	Newala	Songambele	65	0	5	4	0	1	1	0	0	0	0	3	0	0	1	0	0	0	0	0	0	0	1	0	1	0	0	0	0	0	0	0	0	0	0	0	1	0	0	1	0	0	0	0	0	888	888
35	Newala	Songambele	71	0	3	4	0	1	1	0	0	0	0	3	0	0	0	0	0	0	0	0	0	0	1	0	1	0	0	0	0	0	0	0	0	0	0	0	1	0	0	0	0	0	0	0	0	888	888
36	Newala	Songambele	65	0	5	4	0	0	1	0	0	0	0	3	0	0	888	888	888	888	888	888	888	888	888	888	1	0	0	0	0	0	0	0	0	0	0	0	1	0	0	0	0	0	0	0	0	888	888
37	Newala	Songambele	37	0	7	7	0	1	1	0	0	0	0	3	0	0	0	0	1	0	0	0	0	0	0	0	1	0	0	0	0	0	0	0	0	0	0	0	1	0	1	1	0	0	0	0	0	1	2
38	Newala	Songambele	45	1	3	7	0	1	1	0	0	0	0	3	0	0	1	0	0	0	0	0	0	0	1	0	1	0	0	0	0	0	0	0	0	0	0	0	1	0	1	0	0	0	0	0	0	2	2
39	Newala	Songambele	45	0	5	7	0	0	1	0	0	0	0	3	0	0	888	888	888	888	888	888	888	888	888	888	1	0	0	0	0	0	0	0	1	0	0	0	1	0	0	0	0	0	0	0	0	888	888
40	Newala	Songambele	30	1	3	0	0	1	1	0	0	0	0	3	0	0	0	0	0	0	1	0	0	0	0	0	1	0	0	0	1	0	0	0	0	0	0	0	1	0	0	0	0	0	0	0	0	888	888
41	Newala	Songambele	59	1	3	3	0	0	1	0	0	0	0	3	0	0	888	888	888	888	888	888	888	888	888	888	1	0	0	0	0	0	0	0	0	0	0	0	1	0	0	0	0	0	0	0	0	888	888
42	Newala	Songambele	38	0	6	6	0	0	1	0	0	0	0	3	0	0	888	888	888	888	888	888	888	888	888	888	1	0	1	0	0	0	0	0	0	0	0	0	1	0	0	0	0	0	0	0	0	888	888
43	Newala	Songambele	41	1	5	7	0	0	1	0	0	1	0	3	1	0	888	888	888	888	888	888	888	888	888	888	1	0	0	0	0	0	0	0	0	0	0	0	1	0	0	0	0	0	0	0	0	888	888
44	Newala	Songambele	34	0	7	7	0	0	1	0	0	0	0	3	0	0	888	888	888	888	888	888	888	888	888	888	1	0	0	0	0	0	0	1	0	0	0	0	1	0	0	0	0	0	0	0	0	888	888
45	Newala	Songambele	60	0	3	0	0	1	1	0	0	0	0	3	0	0	0	1	0	0	0	0	0	0	0	0	1	0	0	0	0	0	0	0	0	0	0	0	1	0	0	0	0	0	0	0	0	888	888
46	Newala	Mkunjo	54	0	9	7	0	1	1	0	0	1	0	3	0	0	1	1	0	0	0	0	0	0	0	0	1	0	0	0	0	0	0	0	0	0	0	0	1	0	1	1	0	0	0	0	0	999	2
47	Newala	Mkunjo	30	0	5	4	0	1	1	0	0	0	0	3	0	0	0	1	0	0	0	0	0	0	0	0	1	0	0	0	0	0	0	0	0	0	0	0	1	0	0	0	0	0	0	0	0	888	888
48	Newala	Mkunjo	33	0	6	7	0	0	1	0	0	0	0	3	0	0	888	888	888	888	888	888	888	888	888	888	1	0	1	0	0	0	0	0	0	0	0	0	1	0	0	0	0	0	0	0	0	888	888
49	Newala	Mkunjo	60	1	7	0	0	0	1	0	0	0	0	3	0	0	888	888	888	888	888	888	888	888	888	888	1	0	0	0	0	0	0	0	0	0	0	0	1	0	0	0	0	0	0	0	0	888	888
50	Newala	Mkunjo	41	0	7	7	0	1	1	0	0	0	0	3	0	0	0	1	0	0	0	0	0	0	0	0	1	0	0	0	0	0	0	0	0	0	0	0	1	0	0	1	0	0	0	0	0	888	888
51	Newala	Mkunjo	45	1	4	0	0	0	0	0	0	0	1	1	0	0	888	888	888	888	888	888	888	888	888	888	888	888	888	888	888	888	888	888	888	888	888	888	1	0	0	0	0	0	0	0	0	888	888
52	Newala	Mkunjo	31	1	3	7	0	0	1	0	0	0	0	3	0	0	888	888	888	888	888	888	888	888	888	888	1	0	0	0	0	0	0	0	0	0	0	0	1	0	0	0	0	0	0	0	0	888	888
53	Newala	Mkunjo	53	0	9	11	1	0	1	0	0	0	0	3	0	0	888	888	888	888	888	888	888	888	888	888	1	0	0	0	0	0	0	0	0	0	0	0	1	0	1	0	0	0	0	0	0	2	2
54	Newala	Mkunjo	65	0	7	4	0	0	1	0	0	0	0	3	0	0	888	888	888	888	888	888	888	888	888	888	1	0	0	0	1	0	0	0	1	0	0	0	1	0	0	1	0	0	0	0	0	888	888
55	Newala	Mkunjo	45	0	9	7	0	0	1	0	0	0	0	3	0	0	888	888	888	888	888	888	888	888	888	888	1	0	1	0	0	0	0	0	0	0	0	0	1	0	0	0	0	0	0	0	0	888	888
56	Newala	Mkunjo	48	0	7	7	0	1	1	0	0	1	0	3	0	0	0	1	0	0	0	0	0	0	0	0	1	0	0	0	0	0	0	0	0	0	0	0	1	0	0	0	0	0	0	0	0	888	888
57	Newala	Mkunjo	43	1	3	7	0	0	1	0	0	0	0	3	0	0	888	888	888	888	888	888	888	888	888	888	1	0	1	0	0	0	0	0	0	0	0	0	1	0	0	0	0	0	0	0	0	888	888
58	Newala	Mkunjo	69	1	3	0	0	1	1	0	0	0	0	3	0	0	0	1	0	0	0	0	0	0	0	0	1	0	0	0	0	0	0	0	0	0	0	0	1	0	0	0	0	0	0	0	0	888	888
59	Newala	Mkunjo	51	999	999	5	0	1	1	0	0	0	0	3	0	0	0	1	0	0	0	0	0	0	0	0	1	0	1	0	0	1	0	0	0	0	0	0	1	0	0	0	0	0	0	0	0	888	888
60	Newala	Mkunjo	71	0	5	4	0	0	1	0	0	0	0	3	0	0	888	888	888	888	888	888	888	888	888	888	1	0	0	0	0	0	0	0	0	0	0	0	1	0	0	0	0	0	0	0	0	888	888
61	Mtwara R	Njengwa	67	1	5	4	0	0	1	0	0	0	0	3	0	0	888	888	888	888	888	888	888	888	888	888	1	0	0	0	0	0	0	0	0	1	0	0	1	0	0	0	0	0	0	0	0	888	888
62	Mtwara R	Njengwa	45	0	3	2	0	0	1	1	0	0	0	3	0	0	888	888	888	888	888	888	888	888	888	888	1	0	0	0	0	0	0	0	0	0	0	0	1	0	0	0	0	0	0	0	0	888	888
63	Mtwara R	Njengwa	45	0	10	7	0	1	1	0	0	0	0	3	0	0	1	0	0	0	1	0	1	0	0	0	1	0	0	0	0	0	0	0	0	0	0	0	1	0	0	0	1	0	0	0	0	888	888
64	Mtwara R	Njengwa	53	0	4	7	0	1	1	1	0	0	0	3	0	0	1	0	0	0	0	0	0	0	0	0	1	0	0	0	0	0	0	0	0	0	0	0	1	0	0	0	0	0	0	0	0	888	888
65	Mtwara R	Njengwa	49	0	13	7	0	0	1	0	0	1	0	3	1	0	888	888	888	888	888	888	888	888	888	888	1	0	0	0	0	0	0	0	0	0	0	0	1	0	0	0	0	0	0	0	0	888	888
66	Mtwara R	Njengwa	47	0	2	4	0	0	1	0	0	0	0	3	0	0	888	888	888	888	888	888	888	888	888	888	1	0	0	0	0	0	0	0	0	0	0	0	1	0	0	0	0	0	0	0	0	888	888
67	Mtwara R	Njengwa	51	1	5	7	0	0	1	0	0	1	0	3	0	0	888	888	888	888	888	888	888	888	888	888	1	0	0	0	0	0	0	0	0	0	0	0	1	0	0	0	0	0	0	0	0	888	888
68	Mtwara R	Njengwa	36	1	5	7	0	0	1	0	0	0	0	3	0	0	888	888	888	888	888	888	888	888	888	888	1	0	0	0	0	0	0	0	0	0	0	0	1	0	0	0	0	0	0	0	0	888	888
69	Mtwara R	Njengwa	50	0	7	0	0	0	1	0	0	0	0	3	0	0	888	888	888	888	888	888	888	888	888	888	1	0	0	0	0	0	0	0	0	0	0	0	1	0	0	0	0	0	0	0	0	888	888
70	Mtwara R	Njengwa	49	1	2	0	0	1	0	0	0	0	0	2	0	0	1	0	0	0	0	0	0	0	0	0	1	0	0	0	0	0	0	0	0	0	0	0	1	0	0	0	0	0	0	0	0	888	888
71	Mtwara R	Njengwa	72	1	3	4	0	0	1	0	0	0	0	3	0	0	888	888	888	888	888	888	888	888	888	888	1	0	0	0	0	0	0	0	0	0	1	0	1	0	0	0	0	0	0	0	0	888	888
72	Mtwara R	Njengwa	48	0	4	7	0	0	1	0	0	1	0	3	0	0	888	888	888	888	888	888	888	888	888	888	1	0	0	0	0	0	0	0	0	0	0	0	1	0	0	0	0	0	0	0	0	888	888
73	Mtwara R	Njengwa	46	0	8	7	0	0	1	0	0	1	0	3	0	0	888	888	888	888	888	888	888	888	888	888	1	0	0	0	0	0	0	0	0	0	0	0	1	0	1	0	0	0	0	0	0	4	2
74	Mtwara R	Njengwa	43	0	6	7	0	0	1	0	0	0	0	3	0	0	888	888	888	888	888	888	888	888	888	888	1	0	0	0	0	0	0	0	0	0	0	0	1	0	0	0	0	0	0	0	0	888	888
75	Mtwara R	Njengwa	41	0	8	9	0	0	1	0	0	1	0	3	0	0	888	888	888	888	888	888	888	888	888	888	1	0	0	0	0	0	0	0	0	0	0	0	1	0	0	0	0	0	0	0	0	888	888
76	Mtwara R	Nyundo	71	0	3	0	0	0	1	0	0	0	0	3	0	0	888	888	888	888	888	888	888	888	888	888	1	0	0	0	0	0	0	0	0	0	0	0	1	0	0	0	0	0	0	0	0	888	888
77	Mtwara R	Nyundo	53	0	9	4	0	0	1	0	0	0	0	3	0	0	888	888	888	888	888	888	888	888	888	888	1	0	0	0	0	0	0	0	0	0	0	0	1	0	0	0	1	0	0	0	0	888	888
78	Mtwara R	Nyundo	55	0	4	7	0	0	1	0	0	0	0	3	0	0	888	888	888	888	888	888	888	888	888	888	1	0	0	0	0	0	0	0	0	0	0	0	1	0	0	0	1	0	0	0	0	888	888
79	Mtwara R	Nyundo	35	0	5	7	0	0	1	0	0	1	0	3	0	0	888	888	888	888	888	888	888	888	888	888	1	0	0	0	0	0	0	0	0	0	0	0	1	0	0	0	0	0	0	0	0	888	888
80	Mtwara R	Nyundo	37	0	6	3	0	0	1	0	0	0	0	3	0	0	888	888	888	888	888	888	888	888	888	888	1	0	0	0	0	0	0	0	0	0	0	0	1	0	0	0	0	1	1	0	0	888	888
81	Mtwara R	Nyundo	51	0	4	7	0	0	1	0	0	0	0	3	0	0	888	888	888	888	888	888	888	888	888	888	1	0	0	0	0	0	0	0	0	0	0	0	1	0	0	0	0	0	0	0	0	888	888
82	Mtwara R	Nyundo	34	999	7	3	0	0	1	0	0	0	0	3	0	0	888	888	888	888	888	888	888	888	888	888	1	0	0	0	0	0	0	0	0	0	0	0	1	0	0	0	0	0	0	0	0	888	888
83	Mtwara R	Nyundo	56	1	5	7	0	0	1	0	0	0	0	3	0	0	888	888	888	888	888	888	888	888	888	888	1	0	0	0	0	0	0	0	0	0	0	0	1	0	0	0	0	0	0	0	0	888	888
84	Mtwara R	Nyundo	25	0	4	7	0	1	1	0	0	0	0	3	0	0	1	0	0	0	0	0	0	0	0	0	1	0	0	0	0	0	0	0	0	0	0	0	1	0	0	0	0	0	0	0	0	888	888
85	Mtwara R	Nyundo	57	0	4	7	0	0	1	0	0	0	0	3	0	0	888	888	888	888	888	888	888	888	888	888	1	0	0	0	0	0	0	0	0	0	0	0	1	0	0	0	0	0	0	0	0	888	888
86	Mtwara R	Nyundo	53	0	5	7	0	0	1	1	0	0	0	3	0	0	888	888	888	888	888	888	888	888	888	888	1	0	0	0	0	0	0	0	0	0	0	0	1	0	0	0	0	0	0	0	0	888	888
87	Mtwara R	Nyundo	64	1	999	0	0	1	0	0	0	0	0	3	0	0	888	888	888	888	888	888	888	888	888	888	1	0	0	0	0	0	0	0	0	0	0	0	1	0	0	0	0	0	0	0	0	888	888
88	Mtwara R	Nyundo	60	1	3	4	0	1	0	0	0	0	0	2	0	0	1	0	0	0	0	0	0	0	0	0	888	888	888	888	888	888	888	888	888	888	888	888	1	0	0	0	0	0	0	0	0	888	888
89	Mtwara R	Nyundo	64	1	3	0	0	0	1	0	0	0	0	3	0	0	888	888	888	888	888	888	888	888	888	888	1	0	0	0	0	0	0	0	0	0	0	0	1	0	0	0	0	0	0	0	0	888	888
90	Mtwara R	Nyundo	26	0	3	4	0	0	1	0	0	0	0	3	0	0	888	888	888	888	888	888	888	888	888	888	1	0	0	0	0	0	0	0	0	0	0	0	1	0	0	0	0	0	0	0	0	888	888
91	Mtwara R	Niyumba	30	0	4	4	0	0	0	1	0	0	0	4	0	0	888	888	888	888	888	888	888	888	888	888	888	888	888	888	888	888	888	888	888	888	888	888	1	0	0	0	0	0	0	0	0	888	888
92	Mtwara R	Niyumba	39	0	5	0	0	1	1	0	0	0	0	3	0	0	0	0	0	0	1	0	0	0	0	0	1	0	0	0	0	0	0	0	0	0	0	0	1	0	0	0	0	0	0	0	0	888	888
93	Mtwara R	Niyumba	39	1	6	0	0	0	1	1	0	0	0	3	0	0	888	888	888	888	888	888	888	888	888	888	1	0	0	0	0	0	0	0	0	0	0	0	1	0	0	0	0	0	0	0	0	888	888
94	Mtwara R	Niyumba	52	0	4	5	0	1	1	0	0	0	0	3	0	0	1	0	0	0	1	1	1	0	0	0	1	0	0	0	0	0	0	0	0	0	0	0	1	0	0	0	0	0	0	0	0	888	888
95	Mtwara R	Niyumba	48	0	7	7	0	0	1	0	0	1	0	3	0	0	888	888	888	888	888	888	888	888	888	888	1	0	0	0	0	0	0	0	0	0	0	0	1	0	0	0	0	0	0	0	0	888	888
96	Mtwara R	Niyumba	47	0	6	7	0	1	0	0	0	0	0	3	0	0	888	888	888	888	888	888	888	888	888	888	1	0	0	0	0	0	0	0	0	0	0	0	1	0	0	0	0	0	0	0	0	888	888
97	Mtwara R	Niyumba	27	0	4	7	0	1	0	0	0	1	0	6	0	0	1	0	0	0	0	0	0	0	0	0	888	888	888	888	888	888	888	888	888	888	888	888	1	0	0	0	0	0	0	0	0	888	888
98	Mtwara R	Niyumba	53	0	10	7	0	0	1	0	0	0	0	3	0	0	888	888	888	888	888	888	888	888	888	888	1	1	0	0	0	0	0	0	0	0	0	0	1	0	0	0	1	0	0	0	0	888	888
99	Mtwara R	Niyumba	65	0	5	4	0	0	1	0	0	0	0	3	0	0	888	888	888	888	888	888	888	888	888	888	1	0	0	0	0	0	0	0	0	0	0	0	1	0	0	0	0	0	0	0	0	888	888
100	Mtwara R	Niyumba	40	0	4	7	0	0	1	0	0	0	0	3	0	0	888	888	888	888	888	888	888	888	888	888	1	0	0	0	0	0	0	0	0	0	0	0	1	0	0	0	0	0	0	0	0	888	888
101	Mtwara R	Niyumba	52	0	1	7	0	0	1	0	0	0	0	3	0	0	888	888	888	888	888	888	888	888	888	888	1	0	0	0	0	0	0	0	0	0	0	0	1	0	0	0	0	0	0	0	0	888	888
102	Mtwara R	Niyumba	70	0	6	4	0	0	1	0	0	1	0	3	0	0	888	888	888	888	888	888	888	888	888	888	1	0	0	0	0	0	0	0	0	0	0	0	1	0	0	0	0	0	0	0	0	888	888
103	Mtwara R	Niyumba	58	0	8	2	0	1	1	0	0	0	0	3	0	0	1	0	0	0	0	0	0	0	0	0	1	0	0	0	0	0	0	0	0	0	0	0	1	0	0	0	0	0	0	0	0	888	888
104	Mtwara R	Niyumba	42	999	6	4	0	1	1	0	0	0	0	3	0	0	1	0	0	0	0	1	1	0	0	0	1	0	0	0	0	0	0	0	0	0	0	0	1	0	0	0	0	0	0	0	0	888	888
105	Mtwara R	Niyumba	30	0	5	7	0	0	1	0	0	0	0	3	0	0	888	888	888	888	888	888	888	888	888	888	1	0	0	0	0	0	0	0	0	0	0	0	1	0	0	0	0	0	0	0	0	888	888
106	Mtwara R	Kiromba	56	0	9	7	0	0	1	0	0	0	0	3	0	0	888	888	888	888	888	888	888	888	888	888	1	0	0	0	0	0	0	0	0	0	0	0	1	0	0	0	0	0	0	0	0	888	888
107	Mtwara R	Kiromba	48	0	5	0	0	1	1	0	0	0	0	2	0	0	1	0	0	0	0	0	0	0	0	0	1	0	0	0	0	0	0	0	0	0	0	0	1	0	0	0	0	0	0	0	0	888	888
108	Mtwara R	Kiromba	34	1	4	7	0	1	1	0	0	0	0	3	0	0	1	0	0	0	0	0	0	0	0	1	1	1	0	0	0	0	0	0	0	0	0	0	1	0	0	0	0	0	0	0	0	888	888
109	Mtwara R	Kiromba	69	0	3	7	0	1	1	0	0	0	0	3	0	0	1	1	0	0	0	0	0	0	0	1	1	0	0	0	0	0	0	0	0	0	0	1	1	0	0	0	1	0	0	1	0	888	888
110	Mtwara R	Kiromba	35	999	7	7	0	1	1	0	0	1	0	3	0	0	1	0	0	0	0	0	0	0	0	0	1	0	0	0	0	0	0	0	0	0	0	0	1	0	0	0	0	0	0	0	0	888	888
111	Mtwara R	Kiromba	38	0	9	7	0	0	1	0	0	1	0	3	0	0	888	888	888	888	888	888	888	888	888	888	1	0	0	0	0	0	0	0	0	0	0	0	1	0	0	0	0	0	0	0	0	888	888
112	Mtwara R	Kiromba	37	1	6	0	0	0	1	0	0	1	0	3	0	1	888	888	888	888	888	888	888	888	888	888	1	0	0	0	0	0	0	0	0	0	0	0	1	0	0	0	0	0	0	0	0	888	888
113	Mtwara R	Kiromba	43	1	5	7	0	1	1	0	0	0	0	3	0	0	1	0	0	0	0	0	0	0	0	0	1	0	0	0	0	0	0	0	0	0	0	0	1	0	0	0	0	0	0	0	0	888	888
114	Mtwara R	Kiromba	25	0	4	0	0	1	1	0	0	0	0	3	0	0	1	0	0	0	0	0	0	0	0	0	1	0	0	0	0	0	0	0	0	0	0	0	1	0	0	0	0	0	0	0	0	888	888
115	Mtwara R	Kiromba	57	0	9	7	0	0	1	0	0	1	0	3	1	1	888	888	888	888	888	888	888	888	888	888	1	0	0	0	0	0	0	0	0	0	0	0	1	0	0	0	0	0	0	0	0	888	888
116	Mtwara R	Kiromba	80	0	5	4	0	1	1	0	0	0	0	3	0	0	1	0	0	0	0	0	0	0	0	0	1	0	0	0	0		0	0	0	0	0	0	1	0	0	0	0	0	0	0	0	888	888
117	Mtwara R	Kiromba	47	0	6	7	0	1	1	0	0	0	0	3	0	0	1	0	0	0	0	0	0	0	0	0	1	0	0	0	0	0	0	0	0	0	0	0	1	0	0	0	0	0	0	0	0	888	888
118	Mtwara R	Kiromba	58	1	4	7	0	1	0	0	0	0	0	2	0	0	1	0	0	0	0	0	0	0	0	0	888	888	888	888	888	888	888	888	888	888	888	888	1	0	0	0	0	0	0	0	0	888	888
119	Mtwara R	Kiromba	45	0	8	7	0	1	1	0	0	0	0	3	0	0	0	0	0	0	0	0	0	0	0	1	1	0	0	0	0	0	0	0	0	0	0	0	1	0	0	0	0	0	0	0	0	888	888
120	Newala	Mkunjo	50	0	4	0	0	0	1	0	0	0	0	3	0	0	888	888	888	888	888	888	888	888	888	888	1	0	0	0	0	0	0	0	0	0	0	0	1	0	0	0	0	0	0	0	0	888	888
[truncated: 17 more columns]
